# Supplementary material for: A smoothing‐based goodness‐of‐fit test of covariance for functional data
Source: Biometrics. 2019 Apr 6;75(2):562–71. doi: 10.1111/biom.13005 (PMC6526086; doi:10.1111/biom.13005)
Supplement: Supplementary file 2 — Supplementary R Code S1. [file BIOM-75-562-s002.zip]

Archive with 41 entries (37 files):
- R code_Oct24/
- R code_Oct24/R code/
- R code_Oct24/R code/.DS_Store
- R code_Oct24/R code/.Rhistory
- R code_Oct24/R code/bootstrap.test.R
- R code_Oct24/R code/calc.mean.R
- R code_Oct24/R code/calc.R0.R
- R code_Oct24/R code/calc.RA.R
- R code_Oct24/R code/calc.sigsq.R
- R code_Oct24/R code/direct.test.R
- R code_Oct24/R code/example.R
- R code_Oct24/R code/fitNull.R
- R code_Oct24/R code/gen.data.R
- R code_Oct24/R code/irreg2mat.mod.R
- R code_Oct24/R code/multivariate.test.R
- R code_Oct24/R code/p.bs.R
- R code_Oct24/R code/README.txt
- R code_Oct24/R code/resample.R
- R code_Oct24/R code/select.knots.R
- R code_Oct24/R code/trunc.mat.R
- R code_Oct24/R code/ts.fit.R
- R code_Oct24/__MACOSX/
- R code_Oct24/__MACOSX/R code/
- R code_Oct24/__MACOSX/R code/._.DS_Store
- R code_Oct24/__MACOSX/R code/._bootstrap.test.R
- R code_Oct24/__MACOSX/R code/._calc.mean.R
- R code_Oct24/__MACOSX/R code/._calc.R0.R
- R code_Oct24/__MACOSX/R code/._calc.RA.R
- R code_Oct24/__MACOSX/R code/._calc.sigsq.R
- R code_Oct24/__MACOSX/R code/._direct.test.R
- R code_Oct24/__MACOSX/R code/._example.R
- R code_Oct24/__MACOSX/R code/._fitNull.R
- R code_Oct24/__MACOSX/R code/._gen.data.R
- R code_Oct24/__MACOSX/R code/._irreg2mat.mod.R
- R code_Oct24/__MACOSX/R code/._multivariate.test.R
- R code_Oct24/__MACOSX/R code/._p.bs.R
- R code_Oct24/__MACOSX/R code/._README.txt
- R code_Oct24/__MACOSX/R code/._resample.R
- R code_Oct24/__MACOSX/R code/._select.knots.R
- R code_Oct24/__MACOSX/R code/._trunc.mat.R
- R code_Oct24/__MACOSX/R code/._ts.fit.R
