# Supplementary material for: A smoothing‐based goodness‐of‐fit test of covariance for functional data
Source: Biometrics. 2019 Apr 6;75(2):562–71. doi: 10.1111/biom.13005 (PMC6526086; doi:10.1111/biom.13005)
Supplement: Supplementary file 2 — Supplementary R Code S1. [file BIOM-75-562-s002.zip › R code_Oct24/R code/bootstrap.test.R]

#######################
# Written by: Stephanie Chen (stchen3@ncsu.edu)
# Purpose: Apply the bootstrap test for testing a quadratic polynomial covariance
# Updated: Aug 4, 2018

# Inputs
# data: data.frame with 3 columns: .value, .index, .id; do not included missing observations
  # .value: Functional predictor, does not need to be demeaned
  # .index: Observed timepoints, from -1 to 1
  # .id: Subject ids, must be in sequentially order beginning from 1, with no missing subjects
# times: vector of all possible timepoints from -1 to 1, in sequential order
# nbs: number of bootstrap samples, default = 1000
# nb: number of cubic B-splines per axis, for the FPCA alternative model fit, default = 10

# Outputs
# fit.alt: Alternative model fit (functional principal components analysis)
# fit.null: Null model fit (linear random effects)
# C.alt: Covariance matrix under alternative model
# C.null: Covariance matrix under null model
# tn: Test statistic
# p: p-value for test statistic based on the bs.approx
# bs.approx: List of values from the null distribution of Tn
#######################

bootstrap.test<-function(data,times,nbs=1000,nb=10){
  source("calc.mean.R")
  source("select.knots.R")
  source("trunc.mat.R")
  source("ts.fit.R")
  source("calc.RA.R")
  source("calc.sigsq.R")
  source("fitNull.R")
  source("calc.R0.R")
  source("irreg2mat.mod.R")
  source("resample.R")
  source("p.bs.R")
  
    mu<-calc.mean(data)
    data.demean <- data.frame(.value=data$.value-mu,.index=data$.index,.id=data$.id)
    fit.null<-fitNull(data.demean) # null fit
    if('try-error' %in% class(fit.null)){ #issue with null fit
      seed=seed+1
      next
    }
    b.fit<-ts.fit(data.demean,times=times,H=nb)
    
    C.alt<-trunc.mat(b.fit,b.fit$R,times) # Smooth alt cov
    sigsq<- calc.sigsq(data.demean,C.alt,times) # error var
    
    Rbar0.fit<-calc.R0(fit.null,b.fit$Time)
    C.null<-trunc.mat(b.fit,Rbar0.fit$Rbar0,times) # Smooth null cov
    Tn <- norm(C.alt-C.null,type='F')

    #bootstrap
    bs.stats<-c()
    bs.success=0
    while(bs.success<nbs){
      this.bs<-resample(data,mu,Rbar0.fit$coef.null,sigsq)
      mu.bs<-calc.mean(this.bs)
      data.demean.bs <- data.frame(.value=this.bs$.value-mu.bs,.index=this.bs$.index,.id=this.bs$.id)
      fit.null.bs<-fitNull(data.demean.bs) # null fit
      if('try-error' %in% class(fit.null.bs)){ #issue with null fit
        next #if problem
      }      
      RbarA<-calc.RA(data.demean.bs) # R for alt
      Rbar0.fit.bs<-calc.R0(fit.null.bs,b.fit$Time)
      C.alt.bs<-trunc.mat(b.fit,RbarA,times) #slow here
      C.null.bs<-trunc.mat(b.fit,Rbar0.fit.bs$Rbar0,times) #slow here
      Tn.bs<-norm(C.alt.bs-C.null.bs,type='F')
      bs.stats<-c(bs.stats,Tn.bs) #save bs stats
      bs.success=bs.success+1
    }
    Tn.stats<-p.bs(Tn,unlist(bs.stats))
    list(mu=mu,C.alt=C.alt,C.null=C.null,sigma2=sigsq,Tn=Tn,p=Tn.stats$p,bs.approx=bs.stats)
}
