# Supplementary material for: A smoothing‐based goodness‐of‐fit test of covariance for functional data
Source: Biometrics. 2019 Apr 6;75(2):562–71. doi: 10.1111/biom.13005 (PMC6526086; doi:10.1111/biom.13005)
Supplement: Supplementary file 2 — Supplementary R Code S1. [file BIOM-75-562-s002.zip › R code_Oct24/R code/calc.mean.R]

#######################
# Written by: Stephanie Chen (stchen3@ncsu.edu)
# Purpose: Calculates smooth mean using 10 thin plate regression splines
# Updated: Aug 4, 2018

calc.mean<-function(data){ #smooth mean
  gam0<-gam(as.vector(data$.value)~s(data$.index,k=10))
  return(gam0$fitted.values)
}
