# Supplementary material for: A smoothing‐based goodness‐of‐fit test of covariance for functional data
Source: Biometrics. 2019 Apr 6;75(2):562–71. doi: 10.1111/biom.13005 (PMC6526086; doi:10.1111/biom.13005)
Supplement: Supplementary file 2 — Supplementary R Code S1. [file BIOM-75-562-s002.zip › R code_Oct24/R code/calc.R0.R]

############################
# Written by: Stephanie Chen (stchen3@ncsu.edu)
# Purpose: Calculates null covariance estimate at all observed time pairs, for estimating
#          smooth null covariance
# Updated: Aug 4, 2018

calc.R0<-function(fit.null,times){
  var.mat<-VarCorr(fit.null)
  sigsq0<-as.numeric(var.mat[1,1])
  sigsq1<-as.numeric(var.mat[2,1])
  cov01<-as.numeric(var.mat[2,3])*sqrt(sigsq0*sigsq1) #corr->cov
  Rbar0 <- sigsq0 + cov01*(times[,1]+times[,2])+sigsq1*(times[,1]*times[,2])
  list(Rbar0=Rbar0,coef.null=c(sigsq0,cov01,sigsq1))
}
