# Supplementary material for: A smoothing‐based goodness‐of‐fit test of covariance for functional data
Source: Biometrics. 2019 Apr 6;75(2):562–71. doi: 10.1111/biom.13005 (PMC6526086; doi:10.1111/biom.13005)
Supplement: Supplementary file 2 — Supplementary R Code S1. [file BIOM-75-562-s002.zip › R code_Oct24/R code/calc.RA.R]

############################
# Written by: Stephanie Chen (stchen3@ncsu.edu)
# Purpose: Calculates the Kronecker product of Y_i x Y_i for estimating alternative cov
# Note: Could be sped up if m_i equal for all subjects
# Updated: Aug 4, 2018

calc.RA <- function(data){
  y <- data$.value
  t <- data$.index
  subj <- data$.id
  usubj <- unique(subj)
  n <- length(usubj)
  R <- c()
  
  for(i in 1:n){
    index <- which(subj==usubj[i])
    mi <- length(index)
    ti <- t[index]
    yi <- y[index]
    Ji <- matrix(1,mi,mi)
    diag(Ji) <- 0
    di <- c(Ji)
    Ri <- (yi%x%yi)[which(di==1)]
    R <- c(R,Ri)
  }
  return(c(R))
}
