# Supplementary material for: A smoothing‐based goodness‐of‐fit test of covariance for functional data
Source: Biometrics. 2019 Apr 6;75(2):562–71. doi: 10.1111/biom.13005 (PMC6526086; doi:10.1111/biom.13005)
Supplement: Supplementary file 2 — Supplementary R Code S1. [file BIOM-75-562-s002.zip › R code_Oct24/R code/example.R]

#######################
# Written by: Stephanie Chen (stchen3@ncsu.edu)
# Purpose: Example code for implementation of bootstrap, direct, and multivariate tests

# This code gives an example of generating data using the 'gen.data' function, based on
# the simulation study in the main paper. See the function for a description
# of inputs. The function outputs a data.frame of functional data that can be directly
# input into any of the testing function. The second example using the DTI dataset 
# from the refund package.
#
# The functions 'bootstrap.test', 'direct.test', and 'multivariate.test' can be called
# to perform the corresponding test for the inputted dataset. Note that the multivariate'
# test can only be applied to dense (balanced) data where all subjects have the same
# time points. See the relevant function for information about changing default settings.
# 
# Each testing function takes the two inputs inputs:
# 1) data: data.frame with 3 columns: .value, .index, .id; do not included missing observations
# .value: Functional predictor, does not need to be demeaned
# .index: Observed timepoints, from -1 to 1
# .id: Subject ids, must be in sequentially order beginning from 1, with no missing subjects
# 2) times: vector of all possible timepoints from -1 to 1, in sequential order
#
# Each testing function returns the null and alternative model fits, test statistic,
# and p-value. See the individual function pages for details.
#######################

# libraries
library(nlme)
library(MASS)
library(refund)
library(matrixcalc)
library(mgcv)
library(Matrix)
library(Bolstad)
library(splines)

# functions
source("gen.data.R")
source("bootstrap.test.R")
source("direct.test.R")
source("multivariate.test.R")

# Example 1. Simulated data from null model, with 100 subjects and 80 obs/subj
data<-gen.data(seed=6,deviation='quadratic',nsubj=100,r=0,M=80)
times<-seq(-1,1,length.out=80) #all possible time points

# Implement the tests
fit.b<-bootstrap.test(data,times,nbs=10) # pilot bootstrap test with 10 resamples
#fit.b<-bootstrap.test(data,times,nbs=1000) # full bootstrap test with 1000 resamples
fit.d<-direct.test(data,times) #direct test
fit.m<-multivariate.test(data,times) #multivariate test (note: data must be dense, ie M=80)


# Example 2. DTI data from "refund" package
nsub.full=382
times=round(seq(-1,1,length.out=93),digits=5)

data.full<-data.frame(.value=c(t(DTI$cca)),.index=rep(times,nsub.full),.id=rep(DTI$ID,each=93),case=rep(DTI$case,each=93),visit=rep(DTI$visit.time,each=93))
data.full<-subset(data.full,case==1 & visit==0) #limit to patients w/ MS, baseline only
data.full<-data.full[complete.cases(data.full$.value),] #no missing data

#Clean data of subjects w/ missing obs and renumber subjs sequentially
delete.subj<-NULL
data<-NULL #final dataset
new.subj<-1
for(i in unique(data.full$.id)){ 
  subj<-subset(data.full,.id==i)
  if(nrow(subj)<93){
    delete.subj<-c(delete.subj,i)
  }
  else{
    subj$.id<-new.subj
    data<-rbind(data,subj)
    new.subj<-new.subj+1
  }
}  

# Implement the tests
fit.b<-bootstrap.test(data,times,nbs=10) # pilot bootstrap test with 10 resamples
#fit.b<-bootstrap.test(data,times,nbs=1000) # full bootstrap test with 1000 resamples
fit.d<-direct.test(data,times) #direct test
fit.m<-multivariate.test(data,times) #multivariate test (note: data must be dense)
