# Supplementary material for: A smoothing‐based goodness‐of‐fit test of covariance for functional data
Source: Biometrics. 2019 Apr 6;75(2):562–71. doi: 10.1111/biom.13005 (PMC6526086; doi:10.1111/biom.13005)
Supplement: Supplementary file 2 — Supplementary R Code S1. [file BIOM-75-562-s002.zip › R code_Oct24/R code/fitNull.R]

############################
# Written by: Stephanie Chen (stchen3@ncsu.edu)
# Purpose: Fit the null model (linear random effects) to data
# Updated: Aug 4, 2018

fitNull<-function(data){
  try(lme(.value~1,random=list(.id=pdSymm(~1+.index)),data=data),silent=T)
}
