# Supplementary material for: A smoothing‐based goodness‐of‐fit test of covariance for functional data
Source: Biometrics. 2019 Apr 6;75(2):562–71. doi: 10.1111/biom.13005 (PMC6526086; doi:10.1111/biom.13005)
Supplement: Supplementary file 2 — Supplementary R Code S1. [file BIOM-75-562-s002.zip › R code_Oct24/R code/gen.data.R]

###############################
# Written by: Stephanie Chen (stchen3@ncsu.edu)
# Purpose: Generate functional data with covariance from a quadratic polynomial + deviation
# Updated: Aug 4, 2018

# Inputs
# seed: starting seed
# deviation: 'quadratic' or 'trigonometric' deviation from the null covariance
# nsubj: number of subjects
# r: magnitude of deviation from the null (r=0 is the null model)
# M: # observations per subject, max = 80
# error.var: magnitude of error variance

# Outputs: data.frame of functional data observations
# .value: functional predictor, X_i(t)
# .index: timepoint, t
# .id: subject id


gen.data<-function(seed=5,
                   deviation='quadratic',
                   nsubj=100,
                   r=0,
                   M=80,
                   error.var=1){
  
  set.seed(seed)
  argvals<-seq(-1,1,length.out=80) #possible time pts
  data<-NULL
  error.sd<-sqrt(error.var)
  rho=-0.5 #cov b/t r.intercept and r.slope
  LMEmat<-matrix(c(1,rho,rho,1),nrow=2) #cov matrix for Linear portion
  b.mat<- matrix(rnorm(2*nsubj),ncol=2)%*%chol(LMEmat)
  t.mat<- matrix(cbind(rep(1,length(argvals)),argvals),ncol=2)
  mu<- 0
  
  if(deviation=='quadratic'){
    y<-mu+c(t.mat%*%t(b.mat)+matrix(argvals^2,ncol=1)%*%matrix(rnorm(nsubj,sd=sqrt(r)),nrow=1))+rnorm(nsubj*length(argvals),sd=error.sd)
  }
  if(deviation=='trigonometric'){
    lambda.mat<-diag(sqrt(c(1,1)))
    psi1<-sin(2*pi*argvals)
    psi2<-sin(4*pi*argvals)
    psi<-cbind(psi1,psi2)
    y<-mu+c(t.mat%*%t(b.mat)+sqrt(r)*psi%*%lambda.mat%*%matrix(rnorm(2*nsubj),nrow=2))+rnorm(nsubj*length(argvals),sd=error.sd)
  }
  full.data<-data.frame(.value=y,.index=rep(argvals,nsubj),.id=rep(c(1:nsubj),each=length(argvals)))
  obs.ind<-sapply(c(1:nsubj),function(x) sort(sample(c(1:length(argvals)),M,replace=F))+(x-1)*length(argvals))
  return(full.data[c(obs.ind),])
}
