# Supplementary material for: A smoothing‐based goodness‐of‐fit test of covariance for functional data
Source: Biometrics. 2019 Apr 6;75(2):562–71. doi: 10.1111/biom.13005 (PMC6526086; doi:10.1111/biom.13005)
Supplement: Supplementary file 2 — Supplementary R Code S1. [file BIOM-75-562-s002.zip › R code_Oct24/R code/irreg2mat.mod.R]

#############################
# Written by: Stephanie Chen (stchen3@ncsu.edu)
# Purpose: Transform functional data in "long" format to "wide" grid, with NA for missing obs

irreg2mat.mod<-function(data,times){
  grid<-matrix(NA,nrow=length(unique(data$.id)),ncol=length(times))
  inds<-cbind(data$.id,match(data$.index,times))
  grid[inds]<-data$.value
  return(grid)
}
