# Supplementary material for: A smoothing‐based goodness‐of‐fit test of covariance for functional data
Source: Biometrics. 2019 Apr 6;75(2):562–71. doi: 10.1111/biom.13005 (PMC6526086; doi:10.1111/biom.13005)
Supplement: Supplementary file 2 — Supplementary R Code S1. [file BIOM-75-562-s002.zip › R code_Oct24/R code/p.bs.R]

#############################
# Written by: Stephanie Chen (stchen3@ncsu.edu)
# Purpose: Calculate p-value for the observed Tn from the null approximation
# Updated: Aug 4, 2018

p.bs<-function(stat,bs.stat){
  p<-mean(stat<=bs.stat)
  list(p=p,mean=mean(bs.stat),var=var(bs.stat))
}
