# Supplementary material for: A smoothing‐based goodness‐of‐fit test of covariance for functional data
Source: Biometrics. 2019 Apr 6;75(2):562–71. doi: 10.1111/biom.13005 (PMC6526086; doi:10.1111/biom.13005)
Supplement: Supplementary file 2 — Supplementary R Code S1. [file BIOM-75-562-s002.zip › R code_Oct24/R code/resample.R]

############################
# Written by: Stephanie Chen (stchen3@ncsu.edu)
# Purpose: Generate bootstrap resamples
# Updated: Aug 4, 2018

resample<-function(data,mu,coef.null,sigsq){
  nsubj<-length(unique(data$.id))
  cov.mat<-matrix(c(coef.null[1],coef.null[2],coef.null[2],coef.null[3]),nrow=2)
  b.mat<-matrix(rnorm(2*nsubj),ncol=2)%*%chol(cov.mat) # random effects
  
  #r.slope & r.int by subject
  par.random<-sapply(c(1:nsubj),function(x) b.mat[x,1]+b.mat[x,2]*subset(data,.id==x)$.index)
  if(is.list(par.random)){ #if a list
    par.random<-unlist(par.random)
  }
  #mean.null + null.par r.int & r.slope*t + alt.par residual
  data.bs<-data.frame(.value=mu+c(par.random)+rnorm(nrow(data),sd=sqrt(sigsq))
                      ,.index=data$.index,.id=data$.id)
  return(data.bs)
}
