# Supplementary material for: A smoothing‐based goodness‐of‐fit test of covariance for functional data
Source: Biometrics. 2019 Apr 6;75(2):562–71. doi: 10.1111/biom.13005 (PMC6526086; doi:10.1111/biom.13005)
Supplement: Supplementary file 2 — Supplementary R Code S1. [file BIOM-75-562-s002.zip › R code_Oct24/R code/trunc.mat.R]

############################
# Written by: Stephanie Chen (stchen3@ncsu.edu)
# Purpose: Truncates small and negatives eigenvalues to make estimated covariance matrix
#          positive-semi definite
# Updated: Aug 4, 2018

trunc.mat<-function(b.fit,R,times){
  Gmat<- matrix(b.fit$Bstar.tensor%*%(b.fit$BtB.inv %*%crossprod(b.fit$B,R)),nrow=length(times))
  Gmat2<- 0.5*(Gmat+t(Gmat))
  eigen.fit<-eigen(Gmat2)
  efuncs<-eigen.fit$vectors
  evals<-as.numeric(eigen.fit$values)
  evals[evals<1e-5]<-0
  return(efuncs %*% tcrossprod(diag(evals),efuncs))
}
